# Supplementary material for: Caver Web 2.0: analysis of tunnels and ligand transport in dynamic ensembles of proteins
Source: Nucleic Acids Res. 2025 May 8;53(W1):W132–42. doi: 10.1093/nar/gkaf399 (PMC12230698; doi:10.1093/nar/gkaf399)
Supplement: gkaf399_Supplemental_Files [file gkaf399_supplemental_files.zip]

Archive with 2 entries (2 files):
- UseCase1_single_structure_mode_R1.docx
- UseCase2_dynamic_mode_R1.docx
